# Supplementary material for: Membrane Vesicles Improve Streptococcus mutans Early Biofilm Formation
Source: Microorganisms. 2026 Apr 3;14(4):826. doi: 10.3390/microorganisms14040826 (PMC13119075; doi:10.3390/microorganisms14040826)
Supplement: Supplementary file 1 [file microorganisms-14-00826-s001.zip]

Archive with 1 entries (1 files):
- microorganisms-4193983-supplementary.pdf
